# Supplementary material for: Maintaining protein stability of ∆Np63 via USP28 is required by squamous cancer cells
Source: EMBO Mol Med. 2020 Mar 4;12(4):e11101. doi: 10.15252/emmm.201911101 (PMC7136964; doi:10.15252/emmm.201911101)
Supplement: Supplementary file 3 — Source Data for Expanded View [file EMMM-12-e11101-s007.zip]

Archive with 4 entries (3 files):
- Fig.EV5_Unproc._western_blots.pdf
- __MACOSX/
- __MACOSX/._Fig.EV5_Unproc._western_blots.pdf
- Fig EV4 Source Data.zip
