# Supplementary material for: Maintaining protein stability of ∆Np63 via USP28 is required by squamous cancer cells
Source: EMBO Mol Med. 2020 Mar 4;12(4):e11101. doi: 10.15252/emmm.201911101 (PMC7136964; doi:10.15252/emmm.201911101)
Supplement: Supplementary file 8 — Source Data for Figure 8 [file EMMM-12-e11101-s006.zip]

Archive with 12 entries (9 files):
- FIG8 single images IF/
- FIG8 single images IF/kp1 p63 4a4_composite.Tif
- __MACOSX/
- __MACOSX/FIG8 single images IF/
- __MACOSX/FIG8 single images IF/._kp1 p63 4a4_composite.Tif
- FIG8 single images IF/kpl6-2 p63 4a4_composite.Tif
- FIG8 single images IF/kpl6-2 p63 4a4_merge.Tif
- FIG8 single images IF/kp1 p63 4a4_merge.Tif
- FIG8 single images IF/kp1 p63 4a4_single channel Alexa 555.Tif
- FIG8 single images IF/kp1 p63 4a4_single channel dapi.Tif
- FIG8 single images IF/kpl6-2 p63 4a4_single channel Alexa 555.Tif
- FIG8 single images IF/kpl6-2 p63 4a4_single channel Dapi.Tif
